# Supplementary material for: Reported outcomes in studies of intermittent claudication - first step toward a core outcome set: systematic review
Source: BJS Open. 2024 Nov 1;8(6):zrae126. doi: 10.1093/bjsopen/zrae126 (PMC11529788; doi:10.1093/bjsopen/zrae126)
Supplement: zrae126_Supplementary_Data [file zrae126_supplementary_data.zip]

Archive with 2 entries (2 files):
- COMIC SR PRISMA Check List.doc
- Supplementary_material.docx
